# Supplementary material for: Shared Microbial Taxa Respond Predictably to Cyclic Time-Varying Oxygen Limitation in Two Disparate Soils
Source: Front Microbiol. 2022 Jun 2;13:866828. doi: 10.3389/fmicb.2022.866828 (PMC9203030; doi:10.3389/fmicb.2022.866828)
Supplement: Supplementary file 1 [file Table_1.XLSX]

## Sheet: Sheet1
Sampling date	Phylum	Class	Order	Family	Genus	OTU	baseMean_Mollisol	baseMean_Oxisol	log2FoldChange_Mollisol	log2FoldChange_Oxisol	padj_Mollisol	padj_Oxisol	Sign	Present in synthesis of Delgado-Baquerizo et al. 2018
384	Euryarchaeota	--	--	--	--	--	1.87	12.82	0.23	0.15	0.0379	0.0235	positive	--
384	Nitrospirae	--	--	--	--	--	188.42	193.75	-0.16	-0.08	0	0.0006	negative	--
384	Proteobacteria	--	--	--	--	--	18136.8	17682.9	0.07	0.05	0.0035	0	positive	--
48	Actinobacteria	OPB41	--	--	--	--	22.17	15.79	0.12	0.21	0.0479	0.0001	positive	--
48	Chloroflexi	Anaerolineae	--	--	--	--	322.01	46.01	0.1	0.08	0.0022	0.0341	positive	--
384	Acidobacteria	PAUC37f	--	--	--	--	14.33	8.27	-0.22	-0.13	0	0.0063	negative	--
384	Acidobacteria	Solibacteres	--	--	--	--	2273.08	3808.33	0.08	0.13	0	0	positive	--
384	Actinobacteria	OPB41	--	--	--	--	2.82	11.24	0.18	0.25	0.0428	0	positive	--
384	Armatimonadetes	Chthonomonadetes	--	--	--	--	39.02	11.15	-0.11	-0.27	0.0411	0	negative	--
384	Gemmatimonadetes	Gemm-1	--	--	--	--	192.2	6.11	-0.12	-0.1	0	0.0344	negative	--
384	Nitrospirae	Nitrospira	--	--	--	--	191.6	190.77	-0.16	-0.09	0	0	negative	--
384	Planctomycetes	OM190	--	--	--	--	22.5	26.92	-0.14	-0.29	0	0	negative	--
384	Proteobacteria	Deltaproteobacteria	--	--	--	--	2691.72	4343.43	0.06	0.12	0.008	0	positive	--
384	Acidobacteria	Acidobacteria-6	iii1-15	--	--	--	1857.51	392.4	-0.08	-0.05	0.0196	0.0495	negative	--
384	Acidobacteria	PAUC37f	?	--	--	--	14.49	8.17	-0.22	-0.12	0	0.0123	negative	--
384	Acidobacteria	Solibacteres	Solibacterales	--	--	--	2276.87	3795.86	0.08	0.14	0	0	positive	--
384	Euryarchaeota	Methanomicrobia	YC-E6	--	--	--	1.66	3.23	0.31	0.26	0.0005	0.0016	positive	--
384	Nitrospirae	Nitrospira	Nitrospirales	--	--	--	190.18	188.44	-0.16	-0.08	0	0.0002	negative	--
384	Planctomycetes	OM190	agg27	--	--	--	12.93	14.13	-0.15	-0.24	0	0	negative	--
384	Planctomycetes	OM190	CL500-15	--	--	--	9.68	11.79	-0.14	-0.33	0.0057	0.0002	negative	--
384	Planctomycetes	Phycisphaerae	Phycisphaerales	--	--	--	40.16	24.76	-0.08	-0.16	0.0087	0.0002	negative	--
384	Planctomycetes	Planctomycetia	B97	--	--	--	14.13	1.6	-0.16	-0.29	0	0.0114	negative	--
384	Proteobacteria	Alphaproteobacteria	Rhodobacterales	--	--	--	45.92	8.69	-0.15	-0.2	0	0.0051	negative	--
384	Proteobacteria	Betaproteobacteria	Rhodocyclales	--	--	--	1256.18	50.56	0.19	0.25	0	0.0001	positive	--
384	Proteobacteria	Deltaproteobacteria	[Entotheonellales]	--	--	--	37.43	14.33	-0.22	-0.18	0	0.0016	negative	--
384	Proteobacteria	Deltaproteobacteria	Myxococcales	--	--	--	1999.14	3402.99	0.11	0.14	0	0	positive	--
384	Proteobacteria	Gammaproteobacteria	?	--	--	--	1.29	3.27	-0.36	-0.41	0.0003	0.0053	negative	--
384	Proteobacteria	Gammaproteobacteria	HTCC2188	--	--	--	20.01	8.9	-0.12	-0.45	0.0033	0	negative	--
48	Acidobacteria	Solibacteres	Solibacterales	?	--	--	591.99	106.63	-0.11	-0.05	0.0003	0.0444	negative	--
48	Actinobacteria	Actinobacteria	Actinomycetales	Cellulomonadaceae	--	--	478.02	147.93	0.14	0.16	0.0008	0.0002	positive	--
48	Actinobacteria	OPB41	?	?	--	--	21.62	15.18	0.14	0.2	0.0232	0.0002	positive	--
48	Firmicutes	Clostridia	Clostridiales	?	--	--	77.15	146.39	0.15	0.27	0.0212	0	positive	--
48	Firmicutes	Clostridia	Clostridiales	Christensenellaceae	--	--	124.95	799.03	0.15	0.27	0.0322	0	positive	--
48	Firmicutes	Clostridia	Clostridiales	Peptococcaceae	--	--	19.45	177.47	0.26	0.29	0	0	positive	--
48	Firmicutes	Clostridia	Clostridiales	Ruminococcaceae	--	--	198.06	1570.13	0.17	0.35	0.0015	0	positive	--
48	Proteobacteria	Alphaproteobacteria	Rhizobiales	Bradyrhizobiaceae	--	--	862.14	726.83	-0.15	-0.05	0	0.0306	negative	--
48	Proteobacteria	Betaproteobacteria	Burkholderiales	Comamonadaceae	--	--	999.99	185.43	-0.1	-0.29	0.0348	0	negative	--
48	Proteobacteria	Deltaproteobacteria	Myxococcales	Haliangiaceae	--	--	43.06	31.9	-0.11	-0.13	0.0015	0.001	negative	--
48	Proteobacteria	Gammaproteobacteria	Legionellales	Coxiellaceae	--	--	8.86	49.49	-0.21	-0.17	0.0025	0	negative	--
384	Acidobacteria	Acidobacteria-6	iii1-15	RB40	--	--	26.45	7.42	-0.23	-0.29	0.0002	0.0003	negative	--
384	Acidobacteria	Acidobacteriia	Acidobacteriales	Acidobacteriaceae	--	--	1.16	1457.91	0.28	0.06	0.0025	0.0485	positive	--
384	Acidobacteria	PAUC37f	?	?	--	--	14.96	8.24	-0.24	-0.13	0	0.0053	negative	--
384	Acidobacteria	Solibacteres	Solibacterales	?	--	--	1658.33	808.7	0.09	0.1	0	0.0001	positive	--
384	Actinobacteria	Actinobacteria	Actinomycetales	Cellulomonadaceae	--	--	48.13	32.03	0.08	0.26	0.046	0	positive	--
384	Actinobacteria	Actinobacteria	Actinomycetales	Nocardioidaceae	--	--	44.23	1.68	0.08	0.2	0.0145	0.0231	positive	--
384	Actinobacteria	Thermoleophilia	Gaiellales	Gaiellaceae	--	--	50	167.38	-0.13	-0.08	0.0116	0.0195	negative	--
384	Armatimonadetes	Chthonomonadetes	SJA-22	?	--	--	36.77	1.03	-0.12	-0.28	0.0469	0.0315	negative	--
384	Bacteroidetes	Sphingobacteriia	Sphingobacteriales	?	--	--	10.49	9.71	-0.19	-0.34	0.0304	0	negative	--
384	Euryarchaeota	Methanomicrobia	YC-E6	?	--	--	1.58	3.1	0.3	0.24	0.001	0.0029	positive	--
384	Gemmatimonadetes	Gemm-1	?	?	--	--	195.46	6.09	-0.13	-0.1	0	0.026	negative	--
384	Nitrospirae	Nitrospira	Nitrospirales	0319-6A21	--	--	177.54	177.83	-0.18	-0.11	0	0	negative	--
384	Planctomycetes	OM190	agg27	?	--	--	13.11	14.55	-0.16	-0.26	0	0	negative	--
384	Planctomycetes	OM190	CL500-15	?	--	--	9.9	12.19	-0.15	-0.34	0.0041	0.0001	negative	--
384	Planctomycetes	Phycisphaerae	Phycisphaerales	?	--	--	37.99	24.23	-0.1	-0.17	0.0037	0.0003	negative	--
384	Planctomycetes	Planctomycetia	B97	?	--	--	14.32	1.62	-0.17	-0.3	0.0001	0.007	negative	--
384	Proteobacteria	Alphaproteobacteria	Rhizobiales	Methylocystaceae	--	--	140.89	298.73	0.11	0.05	0.0305	0.0047	positive	--
384	Proteobacteria	Alphaproteobacteria	Rhodobacterales	Hyphomonadaceae	--	--	36.69	8.8	-0.28	-0.22	0	0.002	negative	--
384	Proteobacteria	Betaproteobacteria	Rhodocyclales	Rhodocyclaceae	--	--	1222.13	49.03	0.18	0.23	0	0.0004	positive	--
384	Proteobacteria	Deltaproteobacteria	[Entotheonellales]	[Entotheonellaceae]	--	--	38.33	14.58	-0.23	-0.19	0	0.0009	negative	--
384	Proteobacteria	Deltaproteobacteria	Myxococcales	Myxococcaceae	--	--	1159.45	1694.12	0.22	0.23	0	0	positive	--
384	Proteobacteria	Deltaproteobacteria	NB1-j	MND4	--	--	7.42	7.81	-0.18	-0.17	0.0009	0.026	negative	--
384	Proteobacteria	Deltaproteobacteria	NB1-j	NB1-i	--	--	128.8	43.57	-0.09	-0.1	0.003	0.0176	negative	--
384	Proteobacteria	Gammaproteobacteria	?	?	--	--	1.33	3.41	-0.37	-0.43	0.0003	0.0043	negative	--
384	Proteobacteria	Gammaproteobacteria	HTCC2188	HTCC2089	--	--	19.81	9.36	-0.13	-0.47	0.0006	0	negative	--
384	Proteobacteria	Gammaproteobacteria	Thiotrichales	Piscirickettsiaceae	--	--	96.58	11.74	-0.2	-0.1	0	0.0311	negative	--
384	Verrucomicrobia	[Spartobacteria]	[Chthoniobacterales]	[Chthoniobacteraceae]	--	--	78.99	684.27	-0.08	-0.07	0.0378	0.0009	negative	--
48	Acidobacteria	Solibacteres	Solibacterales	Solibacteraceae	g__Candidatus Solibacter	JN023708	6.04	89.93	-0.18	-0.19	0.0146	0	negative	yes
48	Acidobacteria	Solibacteres	Solibacterales	Solibacteraceae	g__Candidatus Solibacter	JN023868	9.32	24.7	-0.15	-0.13	0.013	0.0001	negative	yes
48	Actinobacteria	Actinobacteria	Actinomycetales	Cellulomonadaceae	g__Cellulomonas	Y09656	85.27	7.5	0.2	0.16	0	0.0249	positive	yes
48	Actinobacteria	Actinobacteria	Actinomycetales	Micromonosporaceae	g__	EF516315	6.02	6.56	-0.46	-0.24	0.0013	0.0017	negative	yes
48	Actinobacteria	Actinobacteria	Actinomycetales	Micromonosporaceae	g__	New.ReferenceOTU309	4.13	15.48	-0.4	-0.16	0.0052	0.0001	negative	yes
48	Actinobacteria	Actinobacteria	Actinomycetales	Micromonosporaceae	g__Dactylosporangium	FJ847943	12.53	26.63	-0.27	-0.35	0.0001	0	negative	yes
48	Actinobacteria	Actinobacteria	Actinomycetales	Micromonosporaceae	g__	New.ReferenceOTU282	68.75	603.97	0.19	0.42	0.009	0	positive	yes
48	Actinobacteria	Actinobacteria	Actinomycetales	Micromonosporaceae	g__Dactylosporangium	EU133225	71.86	283.85	0.18	0.45	0.025	0	positive	yes
48	Actinobacteria	Actinobacteria	Actinomycetales	Streptomycetaceae	g__Streptomyces	X87315	23.84	8.47	-0.16	-0.2	0.0052	0.0166	negative	yes
48	Firmicutes	Clostridia	Clostridiales	?	g__	FJ971732	7.68	6.4	0.19	0.36	0.0271	0	positive	no
48	Firmicutes	Clostridia	Clostridiales	?	g__	FN436093	5.42	3.64	0.26	0.39	0.0073	0.0002	positive	no
48	Firmicutes	Clostridia	Clostridiales	?	g__	New.ReferenceOTU550	6.1	5.06	0.27	0.24	0.0024	0.0078	positive	no
48	Firmicutes	Clostridia	Clostridiales	Christensenellaceae	g__	AB486333	1.2	3.82	0.34	0.22	0.0383	0.0042	positive	no
48	Firmicutes	Clostridia	Clostridiales	Christensenellaceae	g__	New.CleanUp.ReferenceOTU393	3.92	5.56	0.23	0.27	0.008	0	positive	no
48	Firmicutes	Clostridia	Clostridiales	Christensenellaceae	g__	New.CleanUp.ReferenceOTU3961	3.68	0.86	0.32	0.39	0.0073	0.0341	positive	no
48	Firmicutes	Clostridia	Clostridiales	Christensenellaceae	g__	New.CleanUp.ReferenceOTU591	3.65	5.47	0.25	0.59	0.0466	0	positive	no
48	Firmicutes	Clostridia	Clostridiales	Lachnospiraceae	g__Coprococcus	JF681428	3.31	16.54	0.27	0.22	0.0147	0.0019	positive	no
48	Firmicutes	Clostridia	Clostridiales	Peptococcaceae	g__Pelotomaculum	GQ461669	10.52	4.47	0.35	0.28	0.0002	0.0094	positive	no
48	Firmicutes	Clostridia	Clostridiales	Ruminococcaceae	g__	AB307642	2.05	1.83	0.31	0.3	0.024	0.009	positive	no
48	Firmicutes	Clostridia	Clostridiales	Ruminococcaceae	g__	AB487858	6.18	128.03	0.42	0.56	0	0	positive	no
48	Firmicutes	Clostridia	Clostridiales	Ruminococcaceae	g__	AB488238	1.73	12.77	0.49	0.39	0.0008	0	positive	no
48	Firmicutes	Clostridia	Clostridiales	Ruminococcaceae	g__	EU057612	4.45	54.01	0.29	0.46	0.0063	0	positive	no
48	Firmicutes	Clostridia	Clostridiales	Ruminococcaceae	g__	EU981234	3.32	1.4	0.32	0.28	0.0136	0.0275	positive	no
48	Firmicutes	Clostridia	Clostridiales	Ruminococcaceae	g__	FJ802333	2.33	65.56	0.27	0.45	0.0281	0	positive	no
48	Firmicutes	Clostridia	Clostridiales	Ruminococcaceae	g__	FJ848366	19.33	97.01	0.28	0.41	0	0	positive	no
48	Firmicutes	Clostridia	Clostridiales	Ruminococcaceae	g__	GQ133315	15.14	3.69	0.21	0.29	0.0011	0.0051	positive	no
48	Firmicutes	Clostridia	Clostridiales	Ruminococcaceae	g__	JN540266	7.26	196.39	0.31	0.32	0.0154	0	positive	no
48	Firmicutes	Clostridia	Clostridiales	Ruminococcaceae	g__	JN899150	7.26	63.01	0.25	0.44	0.0191	0	positive	no
48	Firmicutes	Clostridia	Clostridiales	Ruminococcaceae	g__	New.ReferenceOTU274	1.59	23.9	0.41	0.39	0.0304	0	positive	no
48	Firmicutes	Clostridia	Clostridiales	Ruminococcaceae	g__Ruminococcus	EU828369	2.32	3.64	0.37	0.44	0.0191	0.0104	positive	no
48	Firmicutes	Clostridia	Clostridiales	Ruminococcaceae	g__Ruminococcus	GQ999965	2.74	1.08	0.38	0.41	0.0096	0.0189	positive	no
48	Firmicutes	Clostridia	Clostridiales	Veillonellaceae	g__	HM099520	35.62	1.62	0.18	0.51	0.0018	0.0002	positive	no
48	Firmicutes	Clostridia	Clostridiales	Veillonellaceae	g__	New.CleanUp.ReferenceOTU242	4.95	7.91	0.23	0.74	0.0412	0	positive	no
48	Proteobacteria	Alphaproteobacteria	Rhizobiales	Bradyrhizobiaceae	g__	HQ118340	153.33	234.41	-0.35	-0.08	0	0.0003	negative	yes
48	Proteobacteria	Alphaproteobacteria	Rhizobiales	Bradyrhizobiaceae	g__	HQ698291	135.39	209.84	-0.36	-0.08	0	0.0003	negative	yes
48	Proteobacteria	Alphaproteobacteria	Rhizobiales	Bradyrhizobiaceae	g__	HQ843749	31.01	52.9	-0.38	-0.06	0	0.0199	negative	yes
48	Proteobacteria	Deltaproteobacteria	Myxococcales	Myxococcaceae	g__Anaeromyxobacter	New.ReferenceOTU248	5.91	88.56	-0.29	-0.22	0.0096	0.0017	negative	no
384	Acidobacteria	Acidobacteriia	Acidobacteriales	Koribacteraceae	g__Candidatus Koribacter	HM062353	27.54	11.48	0.1	0.39	0.0043	0	positive	no
384	Acidobacteria	Acidobacteriia	Acidobacteriales	Koribacteraceae	g__Candidatus Koribacter	JF429020	102.14	253.04	0.09	0.19	0.0161	0	positive	no
384	Acidobacteria	Solibacteres	Solibacterales		g__	AB672190	20.53	178.74	0.15	0.24	0	0.0002	positive	yes
384	Acidobacteria	Solibacteres	Solibacterales		g__	New.ReferenceOTU263	6.9	23.78	0.1	0.23	0.036	0.0009	positive	yes
384	Actinobacteria	Actinobacteria	Actinomycetales	Micromonosporaceae	g__	EF516315	3.17	2.99	-0.53	-0.16	0.0482	0.0386	negative	yes
384	Actinobacteria	Actinobacteria	Actinomycetales	Micromonosporaceae	g__	New.ReferenceOTU309	8.71	7.34	-0.68	-0.15	0.0004	0.0034	negative	yes
384	Euryarchaeota	Methanomicrobia	YC-E6		g__	JQ245652	1.04	2.37	0.32	0.22	0.0091	0.0299	positive	no
384	Firmicutes	Clostridia	Clostridiales	Veillonellaceae	g__	New.CleanUp.ReferenceOTU227	1.93	3.5	0.28	0.27	0.0093	0.0094	positive	no
384	Firmicutes	Clostridia	Clostridiales	Veillonellaceae	g__Sporomusa	AB307651	56.02	1.22	0.12	0.31	0.0229	0.0388	positive	no
384	Nitrospirae	Nitrospira	Nitrospirales	0319-6A21	g__	DQ499301	18.14	4.73	-0.21	-0.25	0.0008	0.0001	negative	no
384	Nitrospirae	Nitrospira	Nitrospirales	0319-6A21	g__	EU335259	4.53	25.97	-0.24	-0.14	0.0088	0.0013	negative	no
384	Nitrospirae	Nitrospira	Nitrospirales	0319-6A21	g__	HM445099	49.59	21.8	-0.29	-0.14	0	0.0024	negative	no
384	Proteobacteria	Alphaproteobacteria	Ellin329		g__	JN825272	2.08	51.19	-0.39	-0.5	0.0135	0	negative	yes
384	Proteobacteria	Alphaproteobacteria	Rhizobiales		g__	HM057817	14.68	2.18	0.52	0.35	0	0.0172	positive	yes
384	Proteobacteria	Alphaproteobacteria	Rhizobiales	Bradyrhizobiaceae	g__	HQ118340	209.19	387.6	-0.27	-0.06	0	0.002	negative	yes
384	Proteobacteria	Alphaproteobacteria	Rhizobiales	Bradyrhizobiaceae	g__	HQ698291	183.72	324.97	-0.27	-0.05	0	0.002	negative	yes
384	Proteobacteria	Alphaproteobacteria	Rhizobiales	Hyphomicrobiaceae	g__Pedomicrobium	JN003137	10.7	196.55	-0.24	-0.06	0	0.0018	negative	yes
384	Proteobacteria	Alphaproteobacteria	Rhodospirillales	Rhodospirillaceae	g__	EU881100	51.35	30	-0.09	-0.06	0.0253	0.0326	negative	yes
384	Proteobacteria	Alphaproteobacteria	Rhodospirillales	Rhodospirillaceae	g__	HQ754871	59.61	24.32	-0.15	-0.21	0.0001	0	negative	yes
384	Proteobacteria	Deltaproteobacteria	Myxococcales		g__	AJ532713	12.04	1.5	-0.47	-0.44	0	0.017	negative	yes
384	Proteobacteria	Deltaproteobacteria	Myxococcales	Myxococcaceae	g__Anaeromyxobacter	AB486550	2.32	64.8	0.22	0.26	0.0294	0.0008	positive	no
384	Proteobacteria	Deltaproteobacteria	Myxococcales	Myxococcaceae	g__Anaeromyxobacter	AB486780	69.58	283.55	0.24	0.31	0	0	positive	no
384	Proteobacteria	Deltaproteobacteria	Myxococcales	Myxococcaceae	g__Anaeromyxobacter	AB488363	178.5	27.9	0.24	0.43	0.0002	0	positive	no
384	Proteobacteria	Deltaproteobacteria	Myxococcales	Myxococcaceae	g__Anaeromyxobacter	AY921992	10.54	66.43	0.2	0.25	0	0	positive	no
384	Proteobacteria	Deltaproteobacteria	Myxococcales	Myxococcaceae	g__Anaeromyxobacter	EU134349	2.67	9.7	0.22	0.16	0.0006	0.0066	positive	no
384	Proteobacteria	Deltaproteobacteria	Myxococcales	Myxococcaceae	g__Anaeromyxobacter	New.ReferenceOTU105	3.03	70.08	0.38	0.18	0	0.0119	positive	no
384	Proteobacteria	Deltaproteobacteria	Myxococcales	Myxococcaceae	g__Anaeromyxobacter	New.ReferenceOTU283	19.2	54.45	0.35	0.33	0	0	positive	no
384	Proteobacteria	Deltaproteobacteria	Myxococcales	Myxococcaceae	g__Anaeromyxobacter	New.ReferenceOTU38	96.23	2.25	0.31	0.3	0	0.0029	positive	no
384	Proteobacteria	Deltaproteobacteria	Myxococcales	Myxococcaceae	g__Anaeromyxobacter	New.ReferenceOTU420	25.23	125.61	0.33	0.17	0	0.0059	positive	no
384	Proteobacteria	Deltaproteobacteria	Myxococcales	Myxococcaceae	g__Anaeromyxobacter	New.ReferenceOTU72	10	205.18	0.23	0.19	0.0001	0.0013	positive	no
384	Proteobacteria	Deltaproteobacteria	NB1-j	NB1-i	g__	EU134539	33.49	18.6	-0.09	-0.15	0.019	0.006	negative	no
384	Proteobacteria	Gammaproteobacteria	Thiotrichales	Piscirickettsiaceae	g__	GQ500730	64.2	9.9	-0.21	-0.14	0	0.0034	negative	yes
384	Proteobacteria	Gammaproteobacteria	Xanthomonadales	Sinobacteraceae	g__	EF019027	4.03	28.81	-0.38	-0.06	0.0021	0.0488	negative	yes
384	Proteobacteria	Gammaproteobacteria	Xanthomonadales	Sinobacteraceae	g__	HQ397543	1.46	10.24	-0.39	-0.16	0.0001	0.0002	negative	yes
384	Proteobacteria	Gammaproteobacteria	Xanthomonadales	Sinobacteraceae	g__	JF920316	60.58	191.94	-0.2	-0.08	0	0.002	negative	yes
